# Supplementary material for: Methylation-related genes involved in renal carcinoma progression
Source: Front Genet. 2023 Aug 25;14:1225158. doi: 10.3389/fgene.2023.1225158 (PMC10486271; doi:10.3389/fgene.2023.1225158)
Supplement: Supplementary file 1 [file DataSheet1.zip › enrich-over-hypo.xlsx]

## Sheet: Stage1
p_value

## Sheet: Stage2
p_value

## Sheet: Stage3
p_value

## Sheet: Stage4
p_value
