# Supplementary material for: Methylation-related genes involved in renal carcinoma progression
Source: Front Genet. 2023 Aug 25;14:1225158. doi: 10.3389/fgene.2023.1225158 (PMC10486271; doi:10.3389/fgene.2023.1225158)
Supplement: Supplementary file 2 [file DataSheet2.zip]

Archive with 5 entries (5 files):
- heatmap-383862.pdf
- heatmap-10000.pdf
- heatmap-1000.pdf
- heatmap-100.pdf
- heatmap-1e+05.pdf
