# Supplementary material for: Methylation-related genes involved in renal carcinoma progression
Source: Front Genet. 2023 Aug 25;14:1225158. doi: 10.3389/fgene.2023.1225158 (PMC10486271; doi:10.3389/fgene.2023.1225158)
Supplement: Supplementary file 3 [file Table1.XLSX]

## Sheet: NT_Stage1
Over.Hypo

## Sheet: NT_Stage2
Over.Hypo

## Sheet: NT_Stage3
Over.Hypo

## Sheet: NT_Stage4
Over.Hypo
