# Supplementary material for: Methylation-related genes involved in renal carcinoma progression
Source: Front Genet. 2023 Aug 25;14:1225158. doi: 10.3389/fgene.2023.1225158 (PMC10486271; doi:10.3389/fgene.2023.1225158)
Supplement: Supplementary file 4 [file Table2.csv]

gname	typo
A1BG	None
A1CF	None
A2M	None
A2ML1	None
A4GALT	None
A4GNT	None
AAAS	None
AACS	None
AADAT	None
AAGAB	None
AAK1	None
AAMDC	None
AAMP	None
AANAT	None
AAR2	None
AARD	None
AARS1	None
AARS2	None
AARSD1	None
AASDH	None
AASDHPPT	None
AASS	None
AATF	None
AATK	None
ABAT	None
ABCA1	None
ABCA10	None
ABCA12	None
ABCA13	None
ABCA2	None
ABCA3	None
ABCA4	None
ABCA5	None
ABCA6	None
ABCA7	None
ABCA8	None
ABCA9	None
ABCB1	None
ABCB10	None
ABCB4	None
ABCB5	None
ABCB6	None
ABCB7	None
ABCB8	None
ABCB9	None
ABCC1	None
ABCC10	None
ABCC11	None
ABCC2	None
ABCC3	None
ABCC4	None
ABCC5	None
ABCC6	None
ABCC8	None
ABCC9	None
ABCD1	None
ABCD2	None
ABCD3	None
ABCD4	None
ABCE1	None
ABCF1	None
ABCF2	None
ABCF3	None
ABCG1	None
ABCG2	tsg
ABCG4	None
ABCG5	None
ABCG8	None
ABHD1	None
ABHD10	None
ABHD11	None
ABHD12	None
ABHD12B	None
ABHD13	None
ABHD14A	None
ABHD14A-ACY1	None
ABHD14B	None
ABHD15	None
ABHD16A	None
ABHD17A	None
ABHD17B	None
ABHD17C	None
ABHD18	None
ABHD2	None
ABHD3	None
ABHD4	None
ABHD5	None
ABHD6	None
ABHD8	None
ABI1	None
ABI2	tsg
ABI3	None
ABI3BP	None
ABITRAM	None
ABL1	og
ABL2	og
ABLIM1	None
ABLIM2	None
ABLIM3	None
ABO	None
ABR	None
ABRACL	None
ABRAXAS1	None
ABRAXAS2	None
ABT1	None
ABTB1	None
ABTB2	None
ACAA1	None
ACAA2	None
ACACA	None
ACACB	None
ACAD10	None
ACAD11	None
ACAD8	None
ACAD9	None
ACADL	None
ACADM	None
ACADS	None
ACADSB	None
ACADVL	None
ACAN	None
ACAP1	None
ACAP2	None
ACAP3	None
ACAT1	None
ACAT2	None
ACBD3	None
ACBD4	None
ACBD5	None
ACBD6	None
ACBD7	None
ACCS	None
ACD	None
ACE	None
ACE2	None
ACER2	None
ACER3	None
ACHE	tsg
ACIN1	None
ACKR1	None
ACKR2	None
ACKR3	None
ACKR4	None
ACLY	None
ACMSD	None
ACO1	None
ACO2	None
ACOT1	None
ACOT11	None
ACOT12	None
ACOT13	None
ACOT2	None
ACOT4	None
ACOT7	None
ACOT8	None
ACOT9	None
ACOX1	None
ACOX2	None
ACOX3	None
ACOXL	None
ACP1	None
ACP2	None
ACP3	None
ACP5	None
ACP6	None
ACR	None
ACRBP	None
ACSBG1	None
ACSBG2	None
ACSF2	None
ACSF3	None
ACSL1	None
ACSL3	None
ACSL4	None
ACSL5	None
ACSL6	None
ACSM1	None
ACSM2A	None
ACSM2B	None
ACSM3	None
ACSM5	None
ACSS1	None
ACSS2	None
ACSS3	None
ACTA1	None
ACTA2	None
ACTB	None
ACTBL2	None
ACTC1	None
ACTG1	None
ACTG2	None
ACTL6A	None
ACTN1	None
ACTN2	None
ACTN4	og
ACTR10	None
ACTR1A	None
ACTR1B	None
ACTR2	None
ACTR3	None
ACTR3B	None
ACTR3C	None
ACTR5	None
ACTR6	None
ACTR8	None
ACTRT3	None
ACVR1	None
ACVR1B	None
ACVR1C	tsg
ACVR2A	None
ACVR2B	None
ACVRL1	None
ACY1	tsg
ACY3	None
ACYP1	None
ACYP2	None
ADA	None
ADA2	None
ADAL	None
ADAM10	None
ADAM11	None
ADAM12	None
ADAM15	None
ADAM17	None
ADAM18	None
ADAM19	None
ADAM21	None
ADAM22	None
ADAM23	None
ADAM28	og
ADAM32	None
ADAM33	None
ADAM7	None
ADAM8	None
ADAM9	og
ADAMDEC1	None
ADAMTS1	None
ADAMTS10	None
ADAMTS12	None
ADAMTS13	None
ADAMTS14	None
ADAMTS15	None
ADAMTS16	None
ADAMTS17	None
ADAMTS18	tsg
ADAMTS2	None
ADAMTS20	None
ADAMTS3	None
ADAMTS4	None
ADAMTS5	None
ADAMTS6	None
ADAMTS7	None
ADAMTS8	tsg
ADAMTS9	tsg
ADAMTSL1	None
ADAMTSL2	None
ADAMTSL3	None
ADAMTSL4	None
ADAMTSL5	None
ADAP1	None
ADAP2	None
ADAR	None
ADARB1	tsg
ADARB2	None
ADAT1	None
ADAT2	None
ADAT3	None
ADCK1	None
ADCK2	None
ADCK5	None
ADCY1	None
ADCY10	None
ADCY2	None
ADCY3	None
ADCY4	None
ADCY5	None
ADCY6	None
ADCY7	None
ADCY8	None
ADCY9	None
ADCYAP1	None
ADCYAP1R1	None
ADD1	None
ADD2	None
ADD3	None
ADGRA1	None
ADGRA2	None
ADGRA3	None
ADGRB1	None
ADGRB2	None
ADGRB3	None
ADGRD1	None
ADGRE1	None
ADGRE2	None
ADGRE3	None
ADGRE5	None
ADGRF1	og
ADGRF2	None
ADGRF3	None
ADGRF4	None
ADGRF5	None
ADGRG1	None
ADGRG2	None
ADGRG3	None
ADGRG5	None
ADGRG6	None
ADGRG7	None
ADGRL1	None
ADGRL2	None
ADGRL3	None
ADGRL4	None
ADGRV1	None
ADH1B	None
ADH1C	None
ADH4	None
ADH5	None
ADH6	None
ADHFE1	None
ADI1	None
ADIPOR1	None
ADIPOR2	None
ADK	None
ADM	None
ADM2	None
ADM5	None
ADNP	None
ADNP2	None
ADO	None
ADORA1	None
ADORA2A	None
ADORA2B	None
ADPGK	None
ADPRH	tsg
ADPRHL1	None
ADPRM	None
ADPRS	None
ADRA1A	None
ADRA1B	None
ADRA1D	None
ADRA2A	None
ADRA2B	None
ADRA2C	None
ADRB1	None
ADRB2	None
ADRM1	None
ADSL	None
ADSS1	None
ADSS2	None
ADTRP	None
AEBP1	None
AEBP2	None
AEN	None
AFAP1	None
AFAP1L1	None
AFAP1L2	tsg
AFDN	None
AFF1	og
AFF2	None
AFF3	og
AFF4	None
AFG1L	None
AFG3L2	None
AFM	None
AFMID	None
AFP	None
AFTPH	None
AGA	None
AGAP1	None
AGAP2	og
AGAP3	None
AGAP4	None
AGAP5	None
AGAP6	None
AGAP9	None
AGBL2	None
AGBL3	None
AGBL4	None
AGBL5	None
AGER	None
AGFG1	og
AGFG2	None
AGGF1	None
AGK	None
AGL	None
AGMAT	None
AGMO	None
AGO1	None
AGO2	None
AGO3	None
AGO4	None
AGPAT1	None
AGPAT2	None
AGPAT3	None
AGPAT4	None
AGPAT5	None
AGPS	None
AGR2	None
AGRN	og
AGT	None
AGTPBP1	None
AGTR1	tsg
AGTRAP	None
AGXT	None
AGXT2	None
AHCTF1	None
AHCY	None
AHCYL1	both
AHCYL2	None
AHDC1	None
AHI1	og
AHNAK	tsg
AHNAK2	None
AHR	tsg
AHRR	tsg
AHSA1	None
AHSG	None
AHSP	None
AICDA	None
AIDA	None
AIF1	tsg
AIF1L	None
AIFM1	None
AIFM2	None
AIFM3	None
AIG1	None
AIM2	tsg
AIMP1	tsg
AIMP2	both
AIP	tsg
AJAP1	tsg
AJM1	None
AJUBA	None
AK1	None
AK2	None
AK3	None
AK4	None
AK5	None
AK6	None
AK7	None
AK8	None
AK9	None
AKAP1	None
AKAP10	None
AKAP11	None
AKAP12	tsg
AKAP13	og
AKAP17A	None
AKAP3	None
AKAP5	None
AKAP6	None
AKAP7	None
AKAP8	None
AKAP8L	None
AKAP9	og
AKIP1	None
AKIRIN1	None
AKIRIN2	og
AKNA	None
AKR1A1	None
AKR1B1	tsg
AKR1B10	None
AKR1B15	None
AKR1C1	None
AKR1C2	None
AKR1C3	None
AKR1C4	None
AKR1C8P	None
AKR1E2	None
AKR7A2	None
AKR7A3	None
AKT1	og
AKT1S1	None
AKT2	og
AKT3	None
AKTIP	og
ALAD	None
ALAS1	None
ALAS2	None
ALB	None
ALCAM	None
ALDH16A1	None
ALDH18A1	None
ALDH1A1	og
ALDH1A2	tsg
ALDH1A3	None
ALDH1B1	None
ALDH1L1	None
ALDH1L2	None
ALDH2	None
ALDH3A1	None
ALDH3A2	None
ALDH3B1	None
ALDH3B2	None
ALDH4A1	None
ALDH5A1	None
ALDH6A1	None
ALDH7A1	None
ALDH8A1	None
ALDH9A1	None
ALDOA	None
ALDOB	None
ALDOC	None
ALG1	None
ALG10	None
ALG10B	None
ALG11	None
ALG12	None
ALG13	None
ALG14	None
ALG1L2	None
ALG2	None
ALG3	None
ALG5	None
ALG6	None
ALG8	None
ALG9	None
ALK	og
ALKAL2	None
ALKBH1	None
ALKBH2	None
ALKBH3	None
ALKBH4	None
ALKBH5	None
ALKBH6	None
ALKBH7	None
ALKBH8	None
ALMS1	None
ALOX12	None
ALOX12B	None
ALOX15B	tsg
ALOX5	None
ALOX5AP	None
ALOXE3	None
ALPI	None
ALPK1	None
ALPK2	None
ALPK3	None
ALPL	tsg
ALS2	None
ALS2CL	None
ALX1	None
ALX4	None
ALYREF	None
AMACR	None
AMBP	None
AMBRA1	None
AMD1	None
AMDHD1	None
AMDHD2	None
AMER1	tsg
AMFR	None
AMH	tsg
AMIGO1	None
AMIGO2	None
AMMECR1	None
AMMECR1L	None
AMN	None
AMN1	None
AMOT	None
AMOTL1	None
AMOTL2	None
AMPD1	None
AMPD2	None
AMPD3	None
AMPH	None
AMT	None
AMY2B	None
AMZ1	None
AMZ2	None
ANAPC1	tsg
ANAPC10	None
ANAPC11	None
ANAPC13	None
ANAPC15	None
ANAPC16	None
ANAPC2	None
ANAPC4	None
ANAPC5	None
ANAPC7	None
ANG	None
ANGEL1	None
ANGEL2	None
ANGPT1	None
ANGPT2	None
ANGPT4	None
ANGPTL1	None
ANGPTL2	None
ANGPTL3	None
ANGPTL4	tsg
ANGPTL6	None
ANGPTL7	None
ANGPTL8	None
ANK1	None
ANK2	None
ANK3	None
ANKAR	None
ANKDD1A	None
ANKDD1B	None
ANKEF1	None
ANKFN1	None
ANKFY1	None
ANKH	None
ANKHD1	None
ANKHD1-EIF4EBP3	None
ANKIB1	None
ANKK1	None
ANKLE1	None
ANKLE2	None
ANKMY1	None
ANKMY2	None
ANKRA2	None
ANKRD1	None
ANKRD10	None
ANKRD11	None
ANKRD12	None
ANKRD13A	None
ANKRD13B	None
ANKRD13C	None
ANKRD13D	None
ANKRD16	None
ANKRD17	None
ANKRD18A	None
ANKRD18B	None
ANKRD2	None
ANKRD22	None
ANKRD23	None
ANKRD24	None
ANKRD26	None
ANKRD27	None
ANKRD28	None
ANKRD29	None
ANKRD31	None
ANKRD33B	None
ANKRD34A	None
ANKRD34B	None
ANKRD35	None
ANKRD36	None
ANKRD36B	None
ANKRD36C	None
ANKRD37	None
ANKRD39	None
ANKRD40	None
ANKRD42	None
ANKRD44	None
ANKRD45	None
ANKRD46	None
ANKRD49	None
ANKRD50	None
ANKRD52	None
ANKRD53	None
ANKRD54	None
ANKRD55	None
ANKRD6	None
ANKRD61	None
ANKRD65	None
ANKRD7	None
ANKRD9	None
ANKS1A	None
ANKS1B	None
ANKS3	None
ANKS4B	None
ANKS6	None
ANKZF1	None
ANLN	None
ANO1	None
ANO10	None
ANO2	None
ANO3	None
ANO4	None
ANO5	None
ANO6	None
ANO7	None
ANO8	None
ANO9	None
ANOS1	None
ANP32A	tsg
ANP32B	None
ANP32E	None
ANPEP	None
ANTKMT	None
ANTXR1	None
ANTXR2	None
ANXA1	tsg
ANXA11	None
ANXA13	None
ANXA2	None
ANXA2R	None
ANXA3	None
ANXA4	None
ANXA5	None
ANXA6	None
ANXA7	tsg
ANXA8	None
ANXA8L1	None
ANXA9	None
AOAH	None
AOC1	None
AOC2	None
AOC3	None
AOPEP	None
AOX1	None
AP1AR	None
AP1B1	None
AP1G1	None
AP1G2	None
AP1M1	None
AP1M2	None
AP1S1	None
AP1S2	None
AP1S3	None
AP2A1	None
AP2A2	None
AP2B1	None
AP2M1	None
AP2S1	None
AP3B1	None
AP3B2	None
AP3D1	None
AP3M1	None
AP3M2	None
AP3S1	None
AP3S2	None
AP4B1	None
AP4E1	None
AP4M1	None
AP4S1	None
AP5B1	None
AP5M1	None
AP5S1	None
AP5Z1	None
APAF1	tsg
APBA1	None
APBA2	None
APBA3	None
APBB1	None
APBB1IP	None
APBB2	None
APBB3	None
APC	tsg
APC2	None
APCDD1	None
APCDD1L	None
APCS	None
APEH	None
APELA	None
APEX1	None
APEX2	None
APH1A	None
APH1B	None
API5	None
APIP	None
APLF	None
APLN	None
APLNR	None
APLP1	None
APLP2	None
APMAP	None
APOA1	None
APOA2	None
APOB	None
APOBEC2	None
APOBEC3A	None
APOBEC3B	None
APOBEC3C	None
APOBEC3D	None
APOBEC3F	None
APOBEC3G	None
APOBEC3H	None
APOBR	None
APOC1	None
APOC2	None
APOC3	None
APOD	None
APOE	None
APOH	None
APOL1	None
APOL2	None
APOL3	None
APOL4	None
APOL5	None
APOL6	None
APOLD1	None
APOM	None
APOO	None
APOOL	None
APP	None
APPBP2	None
APPL1	None
APPL2	None
APRT	None
APTX	None
AQP1	og
AQP11	None
AQP2	None
AQP3	None
AQP4	None
AQP5	None
AQP6	None
AQP7	None
AQP9	None
AQR	None
AR	og
ARAF	og
ARAP1	None
ARAP2	None
ARAP3	None
ARC	None
ARCN1	None
AREG	None
AREL1	None
ARF1	tsg
ARF3	None
ARF4	None
ARF5	None
ARF6	None
ARFGAP1	None
ARFGAP2	None
ARFGAP3	None
ARFGEF1	None
ARFGEF2	None
ARFGEF3	None
ARFIP1	None
ARFIP2	None
ARFRP1	None
ARG1	tsg
ARG2	None
ARGLU1	None
ARHGAP1	None
ARHGAP10	None
ARHGAP11A	None
ARHGAP12	None
ARHGAP15	None
ARHGAP17	None
ARHGAP18	None
ARHGAP19	None
ARHGAP20	None
ARHGAP21	None
ARHGAP22	None
ARHGAP23	None
ARHGAP24	None
ARHGAP25	None
ARHGAP26	None
ARHGAP27	None
ARHGAP28	None
ARHGAP29	tsg
ARHGAP30	None
ARHGAP31	None
ARHGAP32	None
ARHGAP33	None
ARHGAP35	None
ARHGAP39	None
ARHGAP4	None
ARHGAP40	None
ARHGAP42	None
ARHGAP44	None
ARHGAP45	None
ARHGAP5	None
ARHGAP6	None
ARHGAP8	None
ARHGAP9	None
ARHGDIA	None
ARHGDIB	None
ARHGEF1	og
ARHGEF10	None
ARHGEF10L	None
ARHGEF11	None
ARHGEF12	tsg
ARHGEF15	None
ARHGEF16	None
ARHGEF17	None
ARHGEF18	None
ARHGEF19	None
ARHGEF2	og
ARHGEF25	None
ARHGEF26	None
ARHGEF28	None
ARHGEF3	None
ARHGEF33	None
ARHGEF35	None
ARHGEF37	None
ARHGEF38	None
ARHGEF39	None
ARHGEF4	None
ARHGEF40	None
ARHGEF5	og
ARHGEF6	None
ARHGEF7	None
ARHGEF9	None
ARID1A	tsg
ARID1B	None
ARID2	tsg
ARID3A	og
ARID3B	None
ARID3C	None
ARID4A	None
ARID4B	None
ARID5A	None
ARID5B	None
ARIH1	None
ARIH2	None
ARL1	None
ARL10	None
ARL11	tsg
ARL13A	None
ARL13B	None
ARL14	None
ARL14EP	None
ARL15	None
ARL16	None
ARL17A	None
ARL17B	None
ARL2	None
ARL2BP	None
ARL3	None
ARL4A	None
ARL4C	None
ARL4D	None
ARL5A	None
ARL5B	None
ARL6	None
ARL6IP1	None
ARL6IP4	None
ARL6IP5	tsg
ARL6IP6	None
ARL8A	None
ARL8B	None
ARL9	None
ARMC1	None
ARMC10	tsg
ARMC12	None
ARMC2	None
ARMC3	None
ARMC5	tsg
ARMC6	None
ARMC7	None
ARMC8	None
ARMC9	None
ARMCX1	None
ARMCX2	None
ARMCX3	None
ARMCX4	None
ARMCX5	None
ARMCX6	None
ARMH1	None
ARMH3	None
ARMH4	None
ARMT1	None
ARNT	None
ARNT2	None
ARNTL	tsg
ARNTL2	None
ARPC1A	None
ARPC1B	None
ARPC2	None
ARPC3	None
ARPC4	None
ARPC4-TTLL3	None
ARPC5	None
ARPC5L	None
ARPIN	None
ARPIN-AP3S2	None
ARPP19	None
ARPP21	None
ARR3	None
ARRB1	None
ARRB2	None
ARRDC1	None
ARRDC2	None
ARRDC3	None
ARRDC4	None
ARRDC5	None
ARSA	None
ARSB	None
ARSD	None
ARSF	None
ARSG	None
ARSI	None
ARSJ	None
ARSK	None
ARSL	None
ART1	None
ART4	None
ART5	None
ARTN	None
ARV1	None
ARVCF	None
ARX	None
AS3MT	None
ASAH1	None
ASAH2	None
ASAH2B	None
ASAP1	None
ASAP2	None
ASAP3	None
ASB1	None
ASB12	None
ASB13	None
ASB14	None
ASB15	None
ASB16	None
ASB2	None
ASB3	None
ASB4	None
ASB5	None
ASB6	None
ASB7	None
ASB8	None
ASB9	None
ASCC1	None
ASCC2	None
ASCC3	None
ASCL2	None
ASCL5	None
ASF1A	None
ASF1B	None
ASGR1	None
ASGR2	None
ASH1L	None
ASH2L	None
ASIC1	None
ASIC2	None
ASIC3	None
ASIP	None
ASL	None
ASMTL	None
ASNS	None
ASNSD1	None
ASPA	None
ASPDH	None
ASPG	None
ASPH	None
ASPHD1	None
ASPHD2	None
ASPM	None
ASPN	None
ASPRV1	None
ASPSCR1	og
ASRGL1	None
ASS1	tsg
ASTE1	None
ASTN1	None
ASTN2	None
ASXL1	tsg
ASXL2	None
ASXL3	None
ATAD1	None
ATAD2	None
ATAD2B	None
ATAD3A	None
ATAD3B	None
ATAD3C	None
ATAD5	None
ATAT1	None
ATCAY	None
ATE1	None
ATF1	og
ATF2	None
ATF3	both
ATF4	None
ATF5	None
ATF6	None
ATF6B	None
ATF7	None
ATF7-NPFF	None
ATF7IP	None
ATF7IP2	None
ATG10	None
ATG101	None
ATG12	None
ATG13	None
ATG14	None
ATG16L1	None
ATG16L2	None
ATG2A	None
ATG2B	None
ATG3	None
ATG4A	None
ATG4B	None
ATG4C	None
ATG4D	None
ATG5	None
ATG7	None
ATG9A	None
ATG9B	None
ATIC	None
ATL1	None
ATL2	None
ATL3	None
ATM	tsg
ATMIN	tsg
ATN1	None
ATOH7	None
ATOH8	None
ATOX1	None
ATP10A	None
ATP10B	None
ATP10D	None
ATP11A	None
ATP11B	None
ATP11C	None
ATP12A	None
ATP13A1	None
ATP13A2	None
ATP13A3	None
ATP13A4	None
ATP13A5	None
ATP1A1	None
ATP1A2	None
ATP1A3	None
ATP1B1	None
ATP1B2	None
ATP1B3	None
ATP23	None
ATP2A1	None
ATP2A2	None
ATP2A3	None
ATP2B1	None
ATP2B2	None
ATP2B3	None
ATP2B4	None
ATP2C1	None
ATP2C2	None
ATP5F1A	None
ATP5F1B	None
ATP5F1C	None
ATP5F1D	None
ATP5F1E	None
ATP5IF1	None
ATP5MC1	None
ATP5MC2	None
ATP5MC3	None
ATP5ME	None
ATP5MF	None
ATP5MG	None
ATP5MJ	None
ATP5MK	None
ATP5PB	None
ATP5PD	None
ATP5PF	None
ATP5PO	None
ATP6AP1	None
ATP6AP2	None
ATP6V0A1	None
ATP6V0A2	None
ATP6V0A4	None
ATP6V0B	None
ATP6V0C	None
ATP6V0D1	None
ATP6V0D2	None
ATP6V0E1	None
ATP6V0E2	None
ATP6V1A	None
ATP6V1B1	None
ATP6V1B2	None
ATP6V1C1	None
ATP6V1C2	None
ATP6V1D	None
ATP6V1E1	None
ATP6V1E2	None
ATP6V1F	None
ATP6V1FNB	None
ATP6V1G1	None
ATP6V1G2	None
ATP6V1H	None
ATP7A	None
ATP7B	None
ATP8A1	None
ATP8A2	None
ATP8B1	None
ATP8B2	None
ATP8B3	None
ATP8B4	None
ATP9A	None
ATP9B	None
ATPAF1	None
ATPAF2	None
ATPSCKMT	None
ATR	tsg
ATRAID	None
ATRN	None
ATRNL1	None
ATRX	None
ATXN1	None
ATXN10	None
ATXN1L	None
ATXN2	None
ATXN2L	None
ATXN3	None
ATXN7	None
ATXN7L1	None
ATXN7L2	None
ATXN7L3	None
ATXN7L3B	None
AUH	None
AUNIP	None
AUP1	None
AURKA	og
AURKAIP1	None
AURKB	None
AURKC	None
AUTS2	None
AVEN	None
AVIL	None
AVL9	None
AVPI1	None
AVPR1A	None
AVPR1B	None
AVPR2	None
AXDND1	None
AXIN1	tsg
AXIN2	tsg
AXL	og
AZGP1	tsg
AZI2	None
AZIN1	None
AZIN2	None
B2M	None
B3GALNT1	None
B3GALNT2	None
B3GALT1	None
B3GALT2	None
B3GALT4	None
B3GALT5	None
B3GALT6	None
B3GALT9	None
B3GAT1	None
B3GAT2	None
B3GAT3	None
B3GLCT	None
B3GNT2	None
B3GNT3	None
B3GNT4	None
B3GNT5	None
B3GNT7	None
B3GNT8	None
B3GNT9	None
B3GNTL1	None
B4GALNT1	None
B4GALNT2	None
B4GALNT3	None
B4GALNT4	None
B4GALT1	None
B4GALT2	None
B4GALT3	None
B4GALT4	None
B4GALT5	None
B4GALT6	None
B4GALT7	None
B4GAT1	None
B9D1	None
B9D2	None
BAALC	og
BAAT	None
BABAM1	None
BABAM2	None
BACE1	None
BACE2	None
BACH1	None
BACH2	None
BAD	None
BAG1	None
BAG2	None
BAG3	None
BAG4	None
BAG5	None
BAG6	None
BAHCC1	None
BAHD1	None
BAIAP2	None
BAIAP2L1	og
BAIAP2L2	None
BAIAP3	None
BAK1	None
BAMBI	None
BANF1	None
BANK1	None
BANP	both
BAP1	tsg
BARD1	both
BARX1	None
BARX2	None
BASP1	tsg
BATF	None
BATF2	tsg
BATF3	None
BAX	both
BAZ1A	None
BAZ1B	None
BAZ2A	None
BAZ2B	None
BBC3	tsg
BBIP1	None
BBOF1	None
BBOX1	None
BBS1	None
BBS10	None
BBS12	None
BBS2	None
BBS4	None
BBS5	None
BBS7	None
BBS9	None
BBX	None
BCAM	None
BCAN	None
BCAP29	None
BCAP31	None
BCAR1	None
BCAR3	None
BCAS1	None
BCAS2	None
BCAS3	None
BCAS4	None
BCAT1	None
BCAT2	None
BCCIP	None
BCDIN3D	None
BCHE	None
BCKDHA	None
BCKDHB	og
BCKDK	None
BCL10	tsg
BCL11A	og
BCL11B	og
BCL2	og
BCL2A1	og
BCL2L1	og
BCL2L10	None
BCL2L11	tsg
BCL2L12	og
BCL2L13	None
BCL2L14	None
BCL2L15	None
BCL2L2	None
BCL2L2-PABPN1	None
BCL3	og
BCL6	og
BCL6B	tsg
BCL7A	None
BCL7B	None
BCL7C	None
BCL9	og
BCL9L	og
BCLAF1	None
BCLAF3	None
BCO1	None
BCO2	None
BCOR	None
BCORL1	tsg
BCR	both
BCS1L	None
BDH1	None
BDH2	None
BDKRB1	None
BDKRB2	None
BDNF	None
BDP1	None
BEAN1	None
BECN1	tsg
BEGAIN	None
BEND3	None
BEND4	None
BEND5	None
BEND6	None
BEND7	None
BEST1	None
BEST3	None
BEST4	None
BET1	None
BET1L	None
BEX1	None
BEX2	tsg
BEX3	None
BEX4	None
BEX5	None
BFAR	None
BFSP1	None
BGLAP	None
BGN	None
BHLHA15	None
BHLHB9	None
BHLHE22	None
BHLHE40	None
BHLHE41	tsg
BHMT	None
BHMT2	None
BICC1	None
BICD1	None
BICD2	None
BICDL1	None
BICDL2	None
BICRA	None
BICRAL	None
BID	None
BIK	tsg
BIN1	tsg
BIN2	None
BIN3	None
BIRC2	og
BIRC3	og
BIRC5	og
BIRC6	None
BIRC7	None
BIVM	None
BLACAT1	None
BLCAP	tsg
BLK	og
BLM	tsg
BLMH	None
BLNK	tsg
BLOC1S1	None
BLOC1S2	None
BLOC1S3	None
BLOC1S4	None
BLOC1S5	None
BLOC1S5-TXNDC5	None
BLOC1S6	None
BLVRA	None
BLVRB	None
BLZF1	None
BMERB1	None
BMF	tsg
BMI1	og
BMP1	None
BMP2	tsg
BMP2K	None
BMP3	None
BMP4	tsg
BMP5	None
BMP6	None
BMP7	og
BMP8A	None
BMP8B	None
BMPER	None
BMPR1A	tsg
BMPR1B	None
BMPR2	tsg
BMS1	None
BMT2	None
BMX	None
BNC1	None
BNC2	None
BNIP1	None
BNIP2	None
BNIP3	None
BNIP3L	tsg
BNIP5	None
BNIPL	None
BOC	og
BOD1	None
BOD1L1	None
BOK	None
BOLA1	None
BOLA2-SMG1P6	None
BOLA2B	None
BOLA3	None
BOP1	None
BORA	None
BORCS5	None
BORCS6	None
BORCS7	None
BORCS8	None
BORCS8-MEF2B	None
BPGM	None
BPHL	None
BPI	None
BPNT1	None
BPNT2	None
BPTF	None
BRAF	og
BRAP	None
BRAT1	None
BRCA1	tsg
BRCA2	tsg
BRCC3	None
BRD1	None
BRD2	None
BRD3	None
BRD3OS	None
BRD4	og
BRD7	tsg
BRD8	None
BRD9	None
BRF1	tsg
BRF2	og
BRI3	None
BRI3BP	None
BRICD5	None
BRINP1	tsg
BRINP2	None
BRIP1	None
BRIX1	None
BRK1	None
BRME1	None
BRMS1	tsg
BRMS1L	None
BROX	None
BRPF1	None
BRPF3	None
BRS3	None
BRSK1	tsg
BRSK2	None
BRWD1	None
BRWD3	None
BSCL2	None
BSDC1	None
BSG	None
BSN	None
BSND	None
BSPRY	None
BST1	None
BST2	None
BTAF1	None
BTBD1	None
BTBD10	None
BTBD11	None
BTBD16	None
BTBD19	None
BTBD2	None
BTBD3	None
BTBD6	None
BTBD7	None
BTBD8	None
BTBD9	None
BTC	None
BTD	None
BTF3	None
BTF3L4	None
BTG1	None
BTG2	tsg
BTG3	tsg
BTK	tsg
BTLA	None
BTN2A1	None
BTN2A2	None
BTN3A1	None
BTN3A2	None
BTN3A3	None
BTNL8	None
BTNL9	None
BTRC	None
BUB1	None
BUB1B	None
BUB3	None
BUD13	None
BUD23	None
BUD31	None
BVES	None
BYSL	None
BZW1	None
BZW2	None
C10orf143	None
C10orf67	None
C10orf82	None
C10orf88	None
C10orf95	None
C10orf99	None
C11orf1	None
C11orf16	None
C11orf21	None
C11orf24	None
C11orf42	None
C11orf45	None
C11orf49	None
C11orf52	None
C11orf54	None
C11orf58	None
C11orf65	None
C11orf68	None
C11orf71	None
C11orf80	None
C11orf86	None
C11orf95	None
C11orf96	None
C11orf98	None
C12orf29	None
C12orf4	None
C12orf43	None
C12orf45	None
C12orf56	None
C12orf57	None
C12orf60	None
C12orf65	None
C12orf66	None
C12orf73	None
C12orf75	None
C12orf76	None
C14orf119	None
C14orf132	None
C14orf180	None
C14orf28	None
C14orf93	None
C15orf39	None
C15orf40	None
C15orf48	None
C15orf61	None
C15orf62	None
C15orf65	None
C16orf46	None
C16orf54	None
C16orf70	None
C16orf71	None
C16orf72	None
C16orf74	None
C16orf86	None
C16orf87	None
C16orf89	None
C16orf91	None
C16orf95	None
C16orf96	None
C17orf100	None
C17orf107	None
C17orf113	None
C17orf114	None
C17orf49	None
C17orf58	None
C17orf67	None
C17orf75	None
C17orf80	None
C17orf97	None
C18orf21	None
C18orf25	None
C18orf32	None
C18orf54	None
C19orf12	None
C19orf18	None
C19orf25	None
C19orf33	None
C19orf38	None
C19orf44	None
C19orf47	None
C19orf53	None
C19orf54	None
C19orf67	None
C19orf71	None
C19orf73	None
C19orf81	None
C19orf84	None
C1D	None
C1GALT1	None
C1GALT1C1	None
C1GALT1C1L	None
C1orf109	None
C1orf112	None
C1orf115	None
C1orf116	None
C1orf122	None
C1orf127	None
C1orf131	None
C1orf159	None
C1orf162	None
C1orf174	None
C1orf198	None
C1orf21	None
C1orf210	None
C1orf216	None
C1orf226	None
C1orf35	None
C1orf43	None
C1orf50	None
C1orf52	None
C1orf53	None
C1orf54	None
C1orf56	None
C1orf74	None
C1QA	None
C1QB	None
C1QBP	None
C1QC	None
C1QL1	None
C1QL3	None
C1QL4	None
C1QTNF1	None
C1QTNF12	None
C1QTNF2	None
C1QTNF3	None
C1QTNF4	None
C1QTNF6	None
C1QTNF7	None
C1QTNF9	None
C1R	None
C1RL	None
C1S	None
C2	None
C20orf194	None
C20orf202	None
C20orf203	None
C20orf204	None
C20orf27	None
C20orf96	None
C21orf58	None
C21orf62	None
C21orf91	None
C22orf15	None
C22orf23	None
C22orf39	None
C2CD2	None
C2CD2L	None
C2CD3	None
C2CD4A	None
C2CD4B	None
C2CD4C	None
C2CD4D	None
C2CD5	None
C2CD6	None
C2orf15	None
C2orf16	None
C2orf42	None
C2orf49	None
C2orf50	None
C2orf68	None
C2orf69	None
C2orf72	None
C2orf73	None
C2orf74	None
C2orf76	None
C2orf88	None
C2orf92	None
C3	None
C3AR1	None
C3orf14	None
C3orf18	None
C3orf20	None
C3orf33	None
C3orf38	None
C3orf49	None
C3orf52	None
C3orf62	None
C3orf70	None
C3orf80	None
C3orf85	None
C4A	None
C4B	None
C4BPA	None
C4BPB	None
C4orf19	None
C4orf3	None
C4orf33	None
C4orf36	None
C4orf46	None
C4orf47	None
C4orf48	None
C5	None
C5AR1	None
C5AR2	None
C5orf15	None
C5orf22	None
C5orf24	None
C5orf34	None
C5orf46	None
C5orf49	None
C5orf51	None
C5orf58	None
C5orf63	None
C6	None
C6orf120	None
C6orf132	None
C6orf136	None
C6orf141	None
C6orf163	None
C6orf226	None
C6orf47	None
C6orf52	None
C6orf62	None
C6orf89	None
C7	None
C7orf25	None
C7orf26	None
C7orf31	None
C7orf50	None
C7orf57	None
C7orf61	None
C8G	None
C8orf33	None
C8orf34	None
C8orf37	None
C8orf48	None
C8orf58	None
C8orf76	None
C8orf82	None
C8orf88	None
C9	None
C9orf116	None
C9orf135	None
C9orf152	None
C9orf153	None
C9orf16	None
C9orf24	None
C9orf40	None
C9orf43	None
C9orf50	None
C9orf64	None
C9orf72	None
C9orf78	None
C9orf85	None
CA1	None
CA10	None
CA11	None
CA12	None
CA13	None
CA14	None
CA2	None
CA3	None
CA4	None
CA5A	None
CA5B	None
CA8	None
CA9	None
CAAP1	None
CAB39	None
CAB39L	None
CABCOCO1	None
CABIN1	og
CABLES1	tsg
CABLES2	None
CABP1	None
CABP4	None
CABP7	None
CABYR	None
CACFD1	None
CACHD1	None
CACNA1A	None
CACNA1B	None
CACNA1C	None
CACNA1D	None
CACNA1E	None
CACNA1F	None
CACNA1G	None
CACNA1H	None
CACNA1I	None
CACNA1S	None
CACNA2D1	None
CACNA2D2	None
CACNA2D3	tsg
CACNA2D4	None
CACNB1	None
CACNB2	None
CACNB3	None
CACNB4	None
CACNG4	None
CACNG8	None
CACTIN	None
CACUL1	None
CACYBP	None
CAD	None
CADM1	tsg
CADM2	tsg
CADM3	tsg
CADM4	tsg
CADPS	None
CADPS2	None
CALB1	None
CALB2	None
CALCA	None
CALCB	None
CALCOCO1	None
CALCOCO2	None
CALCR	None
CALCRL	None
CALD1	None
CALHM2	None
CALHM5	None
CALHM6	None
CALM1	None
CALM2	None
CALM3	None
CALML3	None
CALML4	None
CALR	None
CALU	None
CAMK1	None
CAMK1D	og
CAMK1G	None
CAMK2A	None
CAMK2B	None
CAMK2D	None
CAMK2G	None
CAMK2N1	tsg
CAMK2N2	None
CAMK4	None
CAMKK1	None
CAMKK2	None
CAMKMT	None
CAMLG	None
CAMSAP1	None
CAMSAP2	None
CAMSAP3	None
CAMTA1	tsg
CAMTA2	None
CAND1	None
CAND2	None
CANT1	None
CANX	None
CAP1	None
CAP2	None
CAPG	both
CAPN1	None
CAPN10	None
CAPN11	None
CAPN12	None
CAPN13	None
CAPN14	None
CAPN15	None
CAPN2	None
CAPN3	None
CAPN5	None
CAPN6	None
CAPN7	None
CAPN8	None
CAPNS1	None
CAPRIN1	None
CAPRIN2	None
CAPS	None
CAPS2	None
CAPSL	None
CAPZA1	None
CAPZA2	None
CAPZB	None
CARD10	None
CARD11	og
CARD14	None
CARD19	None
CARD6	None
CARD8	None
CARD9	None
CARF	None
CARHSP1	None
CARM1	None
CARMIL1	None
CARMIL2	None
CARMIL3	None
CARNMT1	None
CARNS1	None
CARS1	None
CARS2	None
CASC3	None
CASD1	None
CASK	None
CASKIN1	None
CASKIN2	None
CASP1	None
CASP10	None
CASP2	tsg
CASP3	None
CASP4	None
CASP5	tsg
CASP6	None
CASP7	None
CASP8	tsg
CASP8AP2	None
CASP9	None
CASQ1	None
CASQ2	None
CASR	None
CASS4	None
CAST	None
CASTOR1	None
CASTOR2	None
CASZ1	None
CAT	tsg
CATIP	None
CATSPER1	None
CATSPER2	None
CATSPER3	None
CATSPERB	None
CATSPERE	None
CATSPERG	None
CAV1	both
CAV2	None
CAVIN1	None
CAVIN2	None
CAVIN3	None
CAVIN4	None
CBARP	None
CBFA2T2	None
CBFA2T3	tsg
CBFB	og
CBL	both
CBLB	og
CBLC	None
CBLL1	og
CBLN1	None
CBLN2	None
CBLN3	None
CBLN4	None
CBR1	None
CBR3	None
CBR4	None
CBS	None
CBWD1	None
CBWD2	None
CBWD3	None
CBWD5	None
CBWD6	None
CBX1	None
CBX2	None
CBX3	None
CBX4	None
CBX5	tsg
[truncated: 14,171 more rows]
